# Supplementary material for: The relationship between oxidative stress, reproduction, and survival in a bdelloid rotifer
Source: BMC Ecol. 2019 Feb 1;19:7. doi: 10.1186/s12898-019-0223-2 (PMC6359782; doi:10.1186/s12898-019-0223-2)
Supplement: Supplementary file 1 — Additional file 1. The raw data used for the analyses described in the manuscript. [file 12898_2019_223_MOESM1_ESM.xlsx]

## Sheet: Figure 1A Survival
Lifespan (days)
1
18
1
2
13
21
12
4
16
9
2
23
17
1
12
18
14
22
13
1
15
26
2
18
37
22
15
9
9
12
10
18
24
28
27
26
29
32
30
20
25
28
24
19
14
14
15
21
8
11

## Sheet: Figure 1A Fecundity
Individual	Age
1	1	2	3	4	5	6	7	8	9	10	11	12	13	14	15	16	17	18
2	0	2	2	4	2	2	3	3	4	3	2	3	0	0	0	0	0	0
3	0	2	4	2	3	3	0	1	2	2	1	2	0	0	0	0	0	0
4	0	3	3	4	4	3	3	4	2	2	3	0	0	0	0	0	0	0
5	0	0	0	1	1	0	1	0	0	0	0	0	0	0	0	0	0	0
6	0	1	3	3	5	3	4	3	4	1	2	1	0	1	0	0	0	0
7	1	4	3	4	2	4	2	3	3	0	0	0	0	0	0	0	0	0
8	0	1	0	0	0	0	0	0	0	0	0	0	0	0	0	0	0	0
9	0	0	0	4	2	5	5	3	3	1	5	3	0	1	0	0	0	0
10	1	2	2	4	3	4	2	2	3	1	4	1	2	0	0	0	0	0
11	0	1	1	0	0	0	1	1	0	1	0	0	0	0	0	0	0	0
12	0	0	1	2	1	1	1	3	2	1	1	0	0	0	0	0	0	0
13	0	0	0	1	1	3	2	5	3	1	1	2	0	0	0	0	0	0
14	1	4	3	4	3	2	4	2	4	3	2	0	0	0	0	0	0	0
15	0	3	3	3	3	1	3	2	2	2	1	0	0	0	0	0	0	0
16	1	3	2	3	2	5	3	3	2	1	0	0	0	0	0	0	0	0
17	0	3	3	3	6	2	5	3	2	3	1	1	0	0	0	0	0	0
18	0	2	3	2	1	1	0	0	0	0	0	0	0	0	0	0	0	0
19	0	3	1	4	2	4	1	5	1	3	1	2	3	1	0	0	0	0
20	0	4	1	5	4	2	4	3	4	2	0	1	0	0	0	0	0	0
21	0	1	3	3	3	5	3	4	3	1	3	3	0	0	0	0	0	0
22	0	2	1	6	1	4	3	3	0	0	0	0	0	0	0	0	0	0
23	0	1	2	4	3	3	1	0	0	0	0	0	0	0	0	0	0	0
24	0	1	2	5	3	1	2	0	2	0	0	0	0	0	0	0	0	0
25	0	2	1	3	3	3	1	2	3	0	0	0	0	0	0	0	0	0
26	0	2	3	2	2	3	2	4	2	5	5	0	2	0	0	0	0	0
27	2	0	2	2	4	2	3	2	5	4	1	1	0	0	0	0	0	0
28	0	1	2	5	3	2	3	3	5	3	3	2	0	0	0	0	0	0
29	0	1	2	3	3	4	4	3	4	3	0	2	1	0	0	0	0	0
30	0	2	3	3	3	3	3	4	2	1	2	1	1	0	0	0	0	0
31	0	1	1	1	4	5	3	3	3	2	2	3	1	0	0	0	0	0
32	0	2	3	2	4	3	4	1	6	2	1	0	1	1	0	1	0	0
33	0	2	3	2	5	6	3	4	3	1	3	0	0	0	0	0	0	0
34	0	1	1	2	2	2	2	2	4	1	0	1	0	0	3	1	0	0
35	0	1	3	3	2	5	2	4	4	3	2	2	1	0	0	0	0	0
36	0	3	2	2	5	2	3	2	1	4	3	1	0	0	0	0	0	0
37	0	2	2	4	3	3	3	4	2	3	1	0	0	0	0	0	0	0
38	0	1	2	4	3	3	3	3	2	3	2	2	1	0	0	0	1	0
39	0	2	2	2	5	3	3	3	4	4	3	1	0	0	0	0	0	0
40	0	0	3	3	2	2	5	2	2	4	2	2	0	0	0	0	0	0
41	0	0	3	3	4	3	2	2	3	1	5	3	3	0	0	0	0	0
42	0	2	2	4	3	4	4	2	3	3	3	1	0	0	0	0	0	0
43	0	1	3	1	3	3	1	0	0	0	0	0	0	0	0	0	0	0
44	0	1	3	2	4	4	3	3	1	1	0	0	0	0	0	0	0	0

## Sheet: Figure 1B-D
Even-Age Set	Age (days)	Protein Carbonylation (nmols carbonyls/mg protein)	Catalase (U/mL/µg protein)	H2O2 (pmol H2O2/µg protein)
one	two	2.28226	7.60567	1.7781
one	two	3.40165	7.24391	2.13757
two	two	0.097351	8.58718	2.10264
two	two	0.492384	9.38568	2.29201
two	two	0.42351	.	.
two	two	0.370861	.	.
two	two	0.230464	.	.
one	five	0.962763	7.25187	3.06061
one	five	1.99062	6.86654	3.12977
two	five	0.401987	11.3187	3.61383
two	five	0.270861	11.9122	3.98905
two	five	0.296689	10.1881	3.75373
two	five	0.337748	10.4246	3.19195
two	five	0.918212	.	.
one	ten	1.22143	7.60862	3.09593
one	ten	2.32604	7.05242	3.2925
two	ten	1.60132	8.28406	2.60563
two	ten	2.48444	8.04042	2.9104
two	ten	2.0745	7.13547	1.97646
two	ten	1.85364	7.33858	1.64419
two	ten	1.53576	.	.
one	fifteen	1.64213	8.57693	3.04239
one	fifteen	2.98835	8.46061	2.98189
two	fifteen	1.14901	10.9163	3.39565
two	fifteen	1.09172	10.9498	3.92626
two	fifteen	0.556954	10.0603	3.02549
two	fifteen	1.0957	11.0499	2.26442
two	fifteen	0.946358	.	.
one	twenty	2.1589	8.26305	2.74409
one	twenty	2.7996	7.8331	3.04668
two	twenty	1.43874	11.8915	4.06052
two	twenty	1.24967	12.4786	3.38734
two	twenty	1.49603	10.7709	5.50009
two	twenty	2.20596	10.5089	4.35956
two	twenty	1.69404	.	.
one	twentyfive	2.65861	13.9418	10.6607
one	twentyfive	3.38516	8.1392	10.4013
two	twentyfive	2.80629	11.1674	4.30918
two	twentyfive	2.7649	11.4919	4.55761
two	twentyfive	2.28576	10.4461	4.87658
two	twentyfive	1.58609	10.3534	5.10851
two	twentyfive	1.47715	.	.

## Sheet: Figure 2A
Survival (days)
Control	IR
23	17
15	33
24	22
17	15
11	23
22	17
27	23
32	17
9	10
6	13
13	2
36	17
13	17
36	10
9	9
11	6
32	35
10	10
	1
	3
	19
	21
	17
	27
	32
	26
	12
	30
	9
	27
	30
	33
	29
	17
	33
	15
	18
	31
	32
	6
	28
	18
	13
	31
	19
	27

## Sheet: Figure 2B
Radiation Dose (Grays)	Age (days)	Individual	Fecundity (number of eggs)
0	1	1	0
0	2	1	0
0	3	1	0
0	4	1	1
0	5	1	1
0	6	1	1
0	7	1	1
0	8	1	1
0	9	1	1
0	10	1	2
0	11	1	2
0	12	1	2
0	13	1	3
0	14	1	3
0	15	1	2
0	16	1	2
0	17	1	2
0	18	1	1
0	19	1	1
0	20	1	1
0	21	1	0
0	1	2	0
0	2	2	0
0	3	2	1
0	4	2	1
0	5	2	0
0	6	2	1
0	7	2	1
0	8	2	1
0	9	2	1
0	10	2	1
0	11	2	1
0	12	2	1
0	13	2	1
0	14	2	0
0	15	2	0
0	16	2	0
0	17	2	0
0	18	2	0
0	19	2	0
0	20	2	0
0	21	2	0
0	1	3	0
0	2	3	1
0	3	3	1
0	4	3	1
0	5	3	0
0	6	3	1
0	7	3	1
0	8	3	1
0	9	3	1
0	10	3	3
0	11	3	1
0	12	3	1
0	13	3	1
0	14	3	1
0	15	3	1
0	16	3	0
0	17	3	0
0	18	3	0
0	19	3	0
0	20	3	0
0	21	3	0
0	1	4	0
0	2	4	1
0	3	4	1
0	4	4	1
0	5	4	1
0	6	4	1
0	7	4	1
0	8	4	1
0	9	4	2
0	10	4	0
0	11	4	2
0	12	4	1
0	13	4	1
0	14	4	0
0	15	4	0
0	16	4	0
0	17	4	0
0	18	4	0
0	19	4	0
0	20	4	0
0	21	4	0
0	1	5	0
0	2	5	0
0	3	5	1
0	4	5	1
0	5	5	1
0	6	5	1
0	7	5	0
0	8	5	0
0	9	5	0
0	10	5	0
0	11	5	0
0	12	5	0
0	13	5	0
0	14	5	0
0	15	5	0
0	16	5	0
0	17	5	0
0	18	5	0
0	19	5	0
0	20	5	0
0	21	5	0
0	1	6	0
0	2	6	0
0	3	6	1
0	4	6	1
0	5	6	1
0	6	6	1
0	7	6	1
0	8	6	0
0	9	6	1
0	10	6	0
0	11	6	1
0	12	6	1
0	13	6	1
0	14	6	1
0	15	6	0
0	16	6	0
0	17	6	0
0	18	6	0
0	19	6	0
0	20	6	0
0	21	6	0
0	1	7	0
0	2	7	1
0	3	7	1
0	4	7	1
0	5	7	1
0	6	7	1
0	7	7	1
0	8	7	0
0	9	7	1
0	10	7	2
0	11	7	1
0	12	7	1
0	13	7	2
0	14	7	2
0	15	7	1
0	16	7	1
0	17	7	1
0	18	7	0
0	19	7	0
0	20	7	0
0	21	7	0
0	1	8	0
0	2	8	0
0	3	8	1
0	4	8	1
0	5	8	1
0	6	8	1
0	7	8	1
0	8	8	1
0	9	8	1
0	10	8	2
0	11	8	1
0	12	8	3
0	13	8	2
0	14	8	3
0	15	8	2
0	16	8	2
0	17	8	2
0	18	8	1
0	19	8	1
0	20	8	0
0	21	8	0
0	1	9	0
0	2	9	1
0	3	9	1
0	4	9	1
0	5	9	2
0	6	9	2
0	7	9	1
0	8	9	1
0	9	9	0
0	10	9	0
0	11	9	0
0	12	9	0
0	13	9	0
0	14	9	0
0	15	9	0
0	16	9	0
0	17	9	0
0	18	9	0
0	19	9	0
0	20	9	0
0	21	9	0
0	1	10	0
0	2	10	0
0	3	10	1
0	4	10	1
0	5	10	1
0	6	10	1
0	7	10	1
0	8	10	0
0	9	10	0
0	10	10	0
0	11	10	0
0	12	10	0
0	13	10	0
0	14	10	0
0	15	10	0
0	16	10	0
0	17	10	0
0	18	10	0
0	19	10	0
0	20	10	0
0	21	10	0
0	1	11	0
0	2	11	0
0	3	11	0
0	4	11	1
0	5	11	1
0	6	11	1
0	7	11	0
0	8	11	0
0	9	11	0
0	10	11	0
0	11	11	0
0	12	11	0
0	13	11	0
0	14	11	0
0	15	11	0
0	16	11	0
0	17	11	0
0	18	11	0
0	19	11	0
0	20	11	0
0	21	11	0
0	1	12	0
0	2	12	0
0	3	12	0
0	4	12	1
0	5	12	1
0	6	12	1
0	7	12	2
0	8	12	3
0	9	12	1
0	10	12	1
0	11	12	1
0	12	12	2
0	13	12	2
0	14	12	2
0	15	12	3
0	16	12	3
0	17	12	2
0	18	12	1
0	19	12	1
0	20	12	1
0	21	12	0
0	1	13	0
0	2	13	0
0	3	13	1
0	4	13	1
0	5	13	1
0	6	13	1
0	7	13	0
0	8	13	0
0	9	13	1
0	10	13	1
0	11	13	1
0	12	13	0
0	13	13	1
0	14	13	1
0	15	13	0
0	16	13	0
0	17	13	0
0	18	13	0
0	19	13	0
0	20	13	0
0	21	13	0
0	1	14	0
0	2	14	0
0	3	14	0
0	4	14	1
0	5	14	1
0	6	14	1
0	7	14	1
0	8	14	0
0	9	14	0
0	10	14	1
0	11	14	1
0	12	14	1
0	13	14	2
0	14	14	2
0	15	14	3
0	16	14	4
0	17	14	3
0	18	14	3
0	19	14	2
0	20	14	2
0	21	14	0
0	1	15	0
0	2	15	0
0	3	15	1
0	4	15	1
0	5	15	1
0	6	15	2
0	7	15	4
0	8	15	2
0	9	15	0
0	10	15	0
0	11	15	0
0	12	15	0
0	13	15	0
0	14	15	0
0	15	15	0
0	16	15	0
0	17	15	0
0	18	15	0
0	19	15	0
0	20	15	0
0	21	15	0
0	1	16	0
0	2	16	0
0	3	16	1
0	4	16	1
0	5	16	1
0	6	16	1
0	7	16	2
0	8	16	2
0	9	16	2
0	10	16	1
0	11	16	1
0	12	16	0
0	13	16	0
0	14	16	0
0	15	16	0
0	16	16	0
0	17	16	0
0	18	16	0
0	19	16	0
0	20	16	0
0	21	16	0
0	1	17	0
0	2	17	0
0	3	17	0
0	4	17	0
0	5	17	1
0	6	17	1
0	7	17	1
0	8	17	1
0	9	17	1
0	10	17	1
0	11	17	3
0	12	17	2
0	13	17	2
0	14	17	3
0	15	17	2
0	16	17	2
0	17	17	1
0	18	17	1
0	19	17	0
0	20	17	0
0	21	17	0
0	1	18	0
0	2	18	0
0	3	18	0
0	4	18	0
0	5	18	1
0	6	18	1
0	7	18	2
0	8	18	3
0	9	18	2
0	10	18	0
0	11	18	1
0	12	18	1
0	13	18	0
0	14	18	0
0	15	18	0
0	16	18	0
0	17	18	0
0	18	18	0
0	19	18	0
0	20	18	0
0	21	18	0
1200	1	1	0
1200	2	1	0
1200	3	1	0
1200	4	1	1
1200	5	1	0
1200	6	1	1
1200	7	1	1
1200	8	1	1
1200	9	1	1
1200	10	1	0
1200	11	1	1
1200	12	1	1
1200	13	1	2
1200	14	1	1
1200	15	1	1
1200	16	1	0
1200	17	1	0
1200	18	1	0
1200	19	1	0
1200	20	1	0
1200	21	1	0
1200	1	2	0
1200	2	2	0
1200	3	2	0
1200	4	2	1
1200	5	2	1
1200	6	2	0
1200	7	2	0
1200	8	2	1
1200	9	2	0
1200	10	2	1
1200	11	2	1
1200	12	2	1
1200	13	2	1
1200	14	2	1
1200	15	2	1
1200	16	2	0
1200	17	2	0
1200	18	2	0
1200	19	2	0
1200	20	2	0
1200	21	2	0
1200	1	3	0
1200	2	3	0
1200	3	3	0
1200	4	3	0
1200	5	3	1
1200	6	3	1
1200	7	3	1
1200	8	3	1
1200	9	3	1
1200	10	3	2
1200	11	3	1
1200	12	3	1
1200	13	3	0
1200	14	3	0
1200	15	3	0
1200	16	3	0
1200	17	3	0
1200	18	3	0
1200	19	3	0
1200	20	3	0
1200	21	3	0
1200	1	4	0
1200	2	4	0
1200	3	4	0
1200	4	4	0
1200	5	4	0
1200	6	4	0
1200	7	4	1
1200	8	4	0
1200	9	4	0
1200	10	4	0
1200	11	4	0
1200	12	4	0
1200	13	4	0
1200	14	4	0
1200	15	4	0
1200	16	4	0
1200	17	4	0
1200	18	4	0
1200	19	4	0
1200	20	4	0
1200	21	4	0
1200	1	5	0
1200	2	5	0
1200	3	5	0
1200	4	5	0
1200	5	5	0
1200	6	5	0
1200	7	5	0
1200	8	5	0
1200	9	5	0
1200	10	5	0
1200	11	5	0
1200	12	5	0
1200	13	5	0
1200	14	5	0
1200	15	5	0
1200	16	5	0
1200	17	5	0
1200	18	5	0
1200	19	5	0
1200	20	5	0
1200	21	5	0
1200	1	6	0
1200	2	6	0
1200	3	6	0
1200	4	6	0
1200	5	6	1
1200	6	6	2
1200	7	6	2
1200	8	6	3
1200	9	6	2
1200	10	6	1
1200	11	6	1
1200	12	6	1
1200	13	6	1
1200	14	6	0
1200	15	6	0
1200	16	6	0
1200	17	6	0
1200	18	6	0
1200	19	6	0
1200	20	6	0
1200	21	6	0
1200	1	7	0
1200	2	7	0
1200	3	7	0
1200	4	7	1
1200	5	7	0
1200	6	7	1
1200	7	7	1
1200	8	7	1
1200	9	7	0
1200	10	7	1
1200	11	7	1
1200	12	7	0
1200	13	7	1
1200	14	7	2
1200	15	7	3
1200	16	7	2
1200	17	7	0
1200	18	7	0
1200	19	7	0
1200	20	7	0
1200	21	7	0
1200	1	8	0
1200	2	8	0
1200	3	8	0
1200	4	8	1
1200	5	8	1
1200	6	8	1
1200	7	8	1
1200	8	8	1
1200	9	8	0
1200	10	8	1
1200	11	8	1
1200	12	8	1
1200	13	8	2
1200	14	8	2
1200	15	8	1
1200	16	8	1
1200	17	8	1
1200	18	8	0
1200	19	8	0
1200	20	8	0
1200	21	8	0
1200	1	9	0
1200	2	9	0
1200	3	9	0
1200	4	9	0
1200	5	9	1
1200	6	9	1
1200	7	9	1
1200	8	9	1
1200	9	9	1
1200	10	9	1
1200	11	9	1
1200	12	9	0
1200	13	9	0
1200	14	9	0
1200	15	9	0
1200	16	9	0
1200	17	9	0
1200	18	9	0
1200	19	9	0
1200	20	9	0
1200	21	9	0
1200	1	10	0
1200	2	10	0
1200	3	10	0
1200	4	10	0
1200	5	10	1
1200	6	10	0
1200	7	10	1
1200	8	10	1
1200	9	10	1
1200	10	10	0
1200	11	10	1
1200	12	10	0
1200	13	10	1
1200	14	10	0
1200	15	10	0
1200	16	10	0
1200	17	10	0
1200	18	10	0
1200	19	10	0
1200	20	10	0
1200	21	10	0
1200	1	11	0
1200	2	11	0
1200	3	11	0
1200	4	11	0
1200	5	11	1
1200	6	11	0
1200	7	11	0
1200	8	11	0
1200	9	11	0
1200	10	11	0
1200	11	11	0
1200	12	11	0
1200	13	11	0
1200	14	11	0
1200	15	11	0
1200	16	11	0
1200	17	11	0
1200	18	11	0
1200	19	11	0
1200	20	11	0
1200	21	11	0
1200	1	12	0
1200	2	12	0
1200	3	12	0
1200	4	12	1
1200	5	12	1
1200	6	12	0
1200	7	12	1
1200	8	12	1
1200	9	12	1
1200	10	12	2
1200	11	12	2
1200	12	12	1
1200	13	12	0
1200	14	12	0
1200	15	12	0
1200	16	12	0
1200	17	12	0
1200	18	12	0
1200	19	12	0
1200	20	12	0
1200	21	12	0
1200	1	13	0
1200	2	13	0
1200	3	13	0
1200	4	13	1
1200	5	13	1
1200	6	13	0
1200	7	13	1
1200	8	13	0
1200	9	13	0
1200	10	13	1
1200	11	13	0
1200	12	13	0
1200	13	13	2
1200	14	13	4
1200	15	13	3
1200	16	13	2
1200	17	13	1
1200	18	13	1
1200	19	13	0
1200	20	13	0
1200	21	13	0
1200	1	14	0
1200	2	14	0
1200	3	14	0
1200	4	14	0
1200	5	14	1
1200	6	14	0
1200	7	14	0
1200	8	14	0
1200	9	14	0
1200	10	14	0
1200	11	14	0
1200	12	14	0
1200	13	14	0
1200	14	14	0
1200	15	14	0
1200	16	14	0
1200	17	14	0
1200	18	14	0
1200	19	14	0
1200	20	14	0
1200	21	14	0
1200	1	15	0
1200	2	15	0
1200	3	15	0
1200	4	15	0
1200	5	15	1
1200	6	15	0
1200	7	15	0
1200	8	15	0
1200	9	15	0
1200	10	15	0
1200	11	15	0
1200	12	15	0
1200	13	15	0
1200	14	15	0
1200	15	15	0
1200	16	15	0
1200	17	15	0
1200	18	15	0
1200	19	15	0
1200	20	15	0
1200	21	15	0
1200	1	16	0
1200	2	16	0
1200	3	16	0
1200	4	16	1
1200	5	16	1
1200	6	16	1
1200	7	16	0
1200	8	16	0
1200	9	16	0
1200	10	16	0
1200	11	16	0
1200	12	16	0
1200	13	16	0
1200	14	16	0
1200	15	16	0
1200	16	16	0
1200	17	16	0
1200	18	16	0
1200	19	16	0
1200	20	16	0
1200	21	16	0
1200	1	17	0
1200	2	17	1
1200	3	17	1
1200	4	17	1
1200	5	17	1
1200	6	17	1
1200	7	17	1
1200	8	17	1
1200	9	17	2
1200	10	17	2
1200	11	17	3
1200	12	17	2
1200	13	17	2
1200	14	17	1
1200	15	17	1
1200	16	17	0
1200	17	17	0
1200	18	17	0
1200	19	17	0
1200	20	17	0
1200	21	17	0
1200	1	18	0
1200	2	18	0
1200	3	18	1
1200	4	18	1
1200	5	18	1
1200	6	18	0
1200	7	18	1
1200	8	18	0
1200	9	18	1
1200	10	18	0
1200	11	18	0
1200	12	18	0
1200	13	18	0
1200	14	18	0
1200	15	18	0
1200	16	18	0
1200	17	18	0
1200	18	18	0
1200	19	18	0
1200	20	18	0
1200	21	18	0
1200	1	19	0
1200	2	19	0
1200	3	19	0
1200	4	19	0
1200	5	19	0
1200	6	19	1
1200	7	19	0
1200	8	19	0
1200	9	19	0
1200	10	19	0
1200	11	19	0
1200	12	19	0
1200	13	19	0
1200	14	19	0
1200	15	19	0
1200	16	19	0
1200	17	19	0
1200	18	19	0
1200	19	19	0
1200	20	19	0
1200	21	19	0
1200	1	20	0
1200	2	20	1
1200	3	20	1
1200	4	20	1
1200	5	20	1
1200	6	20	0
1200	7	20	0
1200	8	20	0
1200	9	20	1
1200	10	20	1
1200	11	20	1
1200	12	20	0
1200	13	20	0
1200	14	20	0
1200	15	20	0
1200	16	20	0
1200	17	20	0
1200	18	20	0
1200	19	20	0
1200	20	20	0
1200	21	20	0
1200	1	21	0
1200	2	21	0
1200	3	21	0
1200	4	21	0
1200	5	21	0
1200	6	21	0
1200	7	21	0
1200	8	21	0
1200	9	21	1
1200	10	21	0
1200	11	21	0
1200	12	21	0
1200	13	21	0
1200	14	21	0
1200	15	21	0
1200	16	21	0
1200	17	21	0
1200	18	21	0
1200	19	21	0
1200	20	21	0
1200	21	21	0
1200	1	22	0
1200	2	22	0
1200	3	22	0
1200	4	22	0
1200	5	22	0
1200	6	22	0
1200	7	22	0
1200	8	22	0
1200	9	22	1
1200	10	22	1
1200	11	22	1
1200	12	22	0
1200	13	22	0
1200	14	22	0
1200	15	22	0
1200	16	22	0
1200	17	22	0
1200	18	22	0
1200	19	22	0
1200	20	22	0
1200	21	22	0
1200	1	23	0
1200	2	23	0
1200	3	23	0
1200	4	23	0
1200	5	23	0
1200	6	23	0
1200	7	23	1
1200	8	23	1
1200	9	23	1
1200	10	23	1
1200	11	23	1
1200	12	23	2
1200	13	23	2
1200	14	23	3
1200	15	23	3
1200	16	23	2
1200	17	23	1
1200	18	23	1
1200	19	23	0
1200	20	23	0
1200	21	23	0
1200	1	24	0
1200	2	24	1
1200	3	24	1
1200	4	24	1
1200	5	24	1
1200	6	24	0
1200	7	24	1
1200	8	24	0
1200	9	24	1
1200	10	24	1
1200	11	24	2
1200	12	24	1
1200	13	24	2
1200	14	24	2
1200	15	24	1
1200	16	24	1
1200	17	24	1
1200	18	24	0
1200	19	24	0
1200	20	24	0
1200	21	24	0
1200	1	25	0
1200	2	25	0
1200	3	25	0
1200	4	25	0
1200	5	25	1
1200	6	25	0
1200	7	25	1
1200	8	25	0
1200	9	25	1
1200	10	25	2
1200	11	25	1
1200	12	25	1
1200	13	25	0
1200	14	25	0
1200	15	25	0
1200	16	25	0
1200	17	25	0
1200	18	25	0
1200	19	25	0
1200	20	25	0
1200	21	25	0
1200	1	26	0
1200	2	26	0
1200	3	26	0
1200	4	26	0
1200	5	26	0
1200	6	26	1
1200	7	26	1
1200	8	26	1
1200	9	26	1
1200	10	26	1
1200	11	26	1
1200	12	26	1
1200	13	26	0
1200	14	26	0
1200	15	26	0
1200	16	26	0
1200	17	26	0
1200	18	26	0
1200	19	26	0
1200	20	26	0
1200	21	26	0
1200	1	27	0
1200	2	27	0
1200	3	27	0
1200	4	27	0
1200	5	27	0
1200	6	27	0
1200	7	27	1
1200	8	27	1
1200	9	27	1
1200	10	27	1
1200	11	27	2
1200	12	27	2
1200	13	27	2
1200	14	27	1
1200	15	27	2
1200	16	27	1
1200	17	27	0
1200	18	27	0
1200	19	27	0
1200	20	27	0
1200	21	27	0
1200	1	28	0
1200	2	28	0
1200	3	28	0
1200	4	28	0
1200	5	28	0
1200	6	28	0
1200	7	28	2
1200	8	28	2
1200	9	28	0
1200	10	28	0
1200	11	28	0
1200	12	28	0
1200	13	28	0
1200	14	28	0
1200	15	28	0
1200	16	28	0
1200	17	28	0
1200	18	28	0
1200	19	28	0
1200	20	28	0
1200	21	28	0
1200	1	29	0
1200	2	29	0
1200	3	29	0
1200	4	29	1
1200	5	29	0
1200	6	29	1
1200	7	29	0
1200	8	29	0
1200	9	29	1
1200	10	29	1
1200	11	29	1
1200	12	29	1
1200	13	29	0
1200	14	29	0
1200	15	29	0
1200	16	29	0
1200	17	29	0
1200	18	29	0
1200	19	29	0
1200	20	29	0
1200	21	29	0
1200	1	30	0
1200	2	30	0
1200	3	30	0
1200	4	30	0
1200	5	30	0
1200	6	30	1
1200	7	30	1
1200	8	30	1
1200	9	30	1
1200	10	30	1
1200	11	30	1
1200	12	30	1
1200	13	30	1
1200	14	30	0
1200	15	30	0
1200	16	30	0
1200	17	30	0
1200	18	30	0
1200	19	30	0
1200	20	30	0
1200	21	30	0
1200	1	31	0
1200	2	31	1
1200	3	31	1
1200	4	31	1
1200	5	31	1
1200	6	31	0
1200	7	31	0
1200	8	31	0
1200	9	31	1
1200	10	31	0
1200	11	31	2
1200	12	31	2
1200	13	31	2
1200	14	31	3
1200	15	31	3
1200	16	31	2
1200	17	31	1
1200	18	31	0
1200	19	31	0
1200	20	31	0
1200	21	31	0
1200	1	32	0
1200	2	32	0
1200	3	32	1
1200	4	32	1
1200	5	32	1
1200	6	32	0
1200	7	32	0
1200	8	32	0
1200	9	32	1
1200	10	32	2
1200	11	32	1
1200	12	32	1
1200	13	32	2
1200	14	32	1
1200	15	32	1
1200	16	32	1
1200	17	32	0
1200	18	32	0
1200	19	32	0
1200	20	32	0
1200	21	32	0
1200	1	33	0
1200	2	33	0
1200	3	33	0
1200	4	33	0
1200	5	33	1
1200	6	33	1
1200	7	33	0
1200	8	33	1
1200	9	33	1
1200	10	33	3
1200	11	33	2
1200	12	33	1
1200	13	33	0
1200	14	33	0
1200	15	33	0
1200	16	33	0
1200	17	33	0
1200	18	33	0
1200	19	33	0
1200	20	33	0
1200	21	33	0
1200	1	34	0
1200	2	34	0
1200	3	34	0
1200	4	34	1
1200	5	34	1
1200	6	34	0
1200	7	34	1
1200	8	34	0
1200	9	34	1
1200	10	34	1
1200	11	34	2
1200	12	34	3
1200	13	34	3
1200	14	34	3
1200	15	34	4
1200	16	34	2
1200	17	34	1
1200	18	34	1
1200	19	34	1
1200	20	34	1
1200	21	34	0
1200	1	35	0
1200	2	35	0
1200	3	35	0
1200	4	35	0
1200	5	35	0
1200	6	35	0
1200	7	35	1
1200	8	35	1
1200	9	35	1
1200	10	35	3
1200	11	35	2
1200	12	35	1
1200	13	35	0
1200	14	35	0
1200	15	35	0
1200	16	35	0
1200	17	35	0
1200	18	35	0
1200	19	35	0
1200	20	35	0
1200	21	35	0
1200	1	36	0
1200	2	36	0
1200	3	36	0
1200	4	36	1
1200	5	36	1
1200	6	36	0
1200	7	36	1
1200	8	36	0
1200	9	36	1
1200	10	36	2
1200	11	36	1
1200	12	36	1
1200	13	36	1
1200	14	36	0
1200	15	36	0
1200	16	36	0
1200	17	36	0
1200	18	36	0
1200	19	36	0
1200	20	36	0
1200	21	36	0
1200	1	37	0
1200	2	37	0
1200	3	37	0
1200	4	37	0
1200	5	37	0
1200	6	37	1
1200	7	37	1
1200	8	37	1
1200	9	37	1
1200	10	37	2
1200	11	37	3
1200	12	37	2
1200	13	37	2
1200	14	37	1
1200	15	37	0
1200	16	37	0
1200	17	37	0
1200	18	37	0
1200	19	37	0
1200	20	37	0
1200	21	37	0
1200	1	38	0
1200	2	38	0
1200	3	38	0
1200	4	38	1
1200	5	38	0
1200	6	38	1
1200	7	38	1
1200	8	38	0
1200	9	38	1
1200	10	38	1
1200	11	38	2
1200	12	38	2
1200	13	38	2
1200	14	38	1
1200	15	38	1
1200	16	38	1
1200	17	38	0
1200	18	38	0
1200	19	38	0
1200	20	38	0
1200	21	38	0
1200	1	39	0
1200	2	39	0
1200	3	39	0
1200	4	39	0
1200	5	39	0
1200	6	39	0
1200	7	39	1
1200	8	39	1
1200	9	39	0
1200	10	39	0
1200	11	39	0
1200	12	39	0
1200	13	39	0
1200	14	39	0
1200	15	39	0
1200	16	39	0
1200	17	39	0
1200	18	39	0
1200	19	39	0
1200	20	39	0
1200	21	39	0
1200	1	40	0
1200	2	40	0
1200	3	40	1
1200	4	40	1
1200	5	40	1
1200	6	40	1
1200	7	40	0
1200	8	40	1
1200	9	40	1
1200	10	40	1
1200	11	40	1
1200	12	40	0
1200	13	40	0
1200	14	40	0
1200	15	40	0
1200	16	40	0
1200	17	40	0
1200	18	40	0
1200	19	40	0
1200	20	40	0
1200	21	40	0
1200	1	41	0
1200	2	41	0
1200	3	41	0
1200	4	41	0
1200	5	41	0
1200	6	41	0
1200	7	41	0
1200	8	41	0
1200	9	41	1
1200	10	41	1
1200	11	41	2
1200	12	41	2
1200	13	41	1
1200	14	41	1
1200	15	41	1
1200	16	41	0
1200	17	41	0
1200	18	41	0
1200	19	41	0
1200	20	41	0
1200	21	41	0
1200	1	42	0
1200	2	42	0
1200	3	42	0
1200	4	42	0
1200	5	42	0
1200	6	42	0
1200	7	42	1
1200	8	42	1
1200	9	42	1
1200	10	42	1
1200	11	42	1
1200	12	42	0
1200	13	42	0
1200	14	42	0
1200	15	42	0
1200	16	42	0
1200	17	42	0
1200	18	42	0
1200	19	42	0
1200	20	42	0
1200	21	42	0
1200	1	43	0
1200	2	43	0
1200	3	43	0
1200	4	43	0
1200	5	43	1
1200	6	43	1
1200	7	43	1
1200	8	43	2
1200	9	43	1
1200	10	43	1
1200	11	43	1
1200	12	43	1
1200	13	43	1
1200	14	43	0
1200	15	43	0
1200	16	43	0
1200	17	43	0
1200	18	43	0
1200	19	43	0
1200	20	43	0
1200	21	43	0
1200	1	44	0
1200	2	44	0
1200	3	44	0
1200	4	44	0
1200	5	44	0
1200	6	44	1
1200	7	44	1
1200	8	44	1
1200	9	44	1
1200	10	44	1
1200	11	44	0
1200	12	44	0
1200	13	44	0
1200	14	44	0
1200	15	44	0
1200	16	44	0
1200	17	44	0
1200	18	44	0
1200	19	44	0
1200	20	44	0
1200	21	44	0
1200	1	45	0
1200	2	45	0
1200	3	45	0
1200	4	45	0
1200	5	45	0
1200	6	45	0
1200	7	45	0
1200	8	45	0
1200	9	45	1
1200	10	45	1
1200	11	45	1
1200	12	45	1
1200	13	45	0
1200	14	45	0
1200	15	45	0
1200	16	45	0
1200	17	45	0
1200	18	45	0
1200	19	45	0
1200	20	45	0
1200	21	45	0

## Sheet: Figure 3A
Sample	Radiation Dose (Grays)	Protein Carbonylation (nmols carbonyls/mg protein)
Whole	0	0.97191
Whole	0	0.976966
Whole	0	0.580337
Whole	500	2.19101
Whole	500	2.7264
Whole	500	2.04213
Whole	1000	3.64494
Whole	1000	3.97528
Whole	1000	3.81629
Whole	2000	7.0764
Whole	2000	6.98202
Whole	2000	7.25843
HMW Proteins	0	1.05225
HMW Proteins	0	1.05787
HMW Proteins	0	1.0382
HMW Proteins	500	3.80169
HMW Proteins	500	3.36573
HMW Proteins	500	3.26798
HMW Proteins	1000	5.62135
HMW Proteins	1000	5.40899
HMW Proteins	1000	5.28764
HMW Proteins	2000	7.99214
HMW Proteins	2000	7.74101
HMW Proteins	2000	9.27978

## Sheet: Figure 3B
Treatment	Radiation Dose (Grays)	Count (number of bacterial colonies)	Plate
Whole Extract	250	39	1
Whole Extract	250	55	2
Whole Extract	250	78	3
Whole Extract	375	1	4
Whole Extract	375	1	5
Whole Extract	375	0	6
Whole Extract	500	0	7
Whole Extract	500	3	8
Whole Extract	500	2	9
PBS	250	19	10
PBS	250	22	11
PBS	250	26	12
PBS	375	0	13
PBS	375	0	14
PBS	375	1	15
PBS	500	0	16
PBS	500	0	17
PBS	500	0	18
3 kD Filtrate	250	67	19
3 kD Filtrate	250	53	20
3 kD Filtrate	250	51	21
3 kD Filtrate	375	2	22
3 kD Filtrate	375	8	23
3 kD Filtrate	375	6	24
3 kD Filtrate	500	2	25
3 kD Filtrate	500	1	26
3 kD Filtrate	500	0	27

## Sheet: Correlations
Experiment	Treatment	Lifespan	Fecundity
Baseline	Control	1	0
Baseline	Control	18	30
Baseline	Control	1	0
Baseline	Control	2	0
Baseline	Control	13	22
Baseline	Control	21	31
Baseline	Control	12	3
Baseline	Control	4	0
Baseline	Control	16	31
Baseline	Control	9	26
Baseline	Control	2	1
Baseline	Control	23	32
Baseline	Control	17	31
Baseline	Control	1	0
Baseline	Control	12	5
Baseline	Control	18	13
Baseline	Control	14	19
Baseline	Control	22	32
Baseline	Control	13	23
Baseline	Control	1	0
Baseline	Control	15	25
Baseline	Control	26	32
Baseline	Control	2	0
Baseline	Control	18	9
Baseline	Control	37	31
Baseline	Control	22	30
Baseline	Control	15	32
Baseline	Control	9	20
Baseline	Control	9	14
Baseline	Control	12	16
Baseline	Control	10	18
Baseline	Control	18	32
Baseline	Control	24	28
Baseline	Control	28	32
Baseline	Control	27	30
Baseline	Control	26	28
Baseline	Control	29	29
Baseline	Control	32	31
Baseline	Control	30	32
Baseline	Control	20	22
Baseline	Control	25	32
Baseline	Control	28	28
Baseline	Control	24	27
Baseline	Control	19	30
Baseline	Control	14	32
Baseline	Control	14	27
Baseline	Control	15	32
Baseline	Control	21	31
Baseline	Control	8	12
Baseline	Control	11	22
IR	Control	22	27
IR	Control	14	10
IR	Control	23	15
IR	Control	16	13
IR	Control	10	4
IR	Control	21	10
IR	Control	26	18
IR	Control	31	26
IR	Control	8	9
IR	Control	5	5
IR	Control	12	3
IR	Control	35	29
IR	Control	12	9
IR	Control	35	28
IR	Control	8	11
IR	Control	10	12
IR	Control	31	22
IR	Control	9	11
IR	Treatment	16	11
IR	Treatment	32	9
IR	Treatment	21	9
IR	Treatment	14	1
IR	Treatment	22	0
IR	Treatment	16	14
IR	Treatment	22	14
IR	Treatment	16	16
IR	Treatment	9	7
IR	Treatment	12	6
IR	Treatment	1	1
IR	Treatment	16	10
IR	Treatment	16	17
IR	Treatment	9	1
IR	Treatment	8	1
IR	Treatment	5	3
IR	Treatment	34	20
IR	Treatment	9	5
IR	Treatment	0	0
IR	Treatment	2	1
IR	Treatment	18	7
IR	Treatment	20	1
IR	Treatment	16	3
IR	Treatment	26	19
IR	Treatment	31	17
IR	Treatment	25	7
IR	Treatment	11	7
IR	Treatment	29	14
IR	Treatment	8	4
IR	Treatment	26	6
IR	Treatment	29	8
IR	Treatment	32	20
IR	Treatment	28	13
IR	Treatment	16	10
IR	Treatment	32	26
IR	Treatment	14	9
IR	Treatment	17	9
IR	Treatment	30	14
IR	Treatment	31	14
IR	Treatment	5	2
IR	Treatment	27	8
IR	Treatment	17	8
IR	Treatment	12	5
IR	Treatment	30	10
IR	Treatment	18	5
IR	Treatment	26	4
